# Supplementary material for: Taxonomic dependency of beta diversity for bacteria, archaea, and fungi in a semi-arid lake
Source: Front Microbiol. 2022 Nov 3;13:998496. doi: 10.3389/fmicb.2022.998496 (PMC9670189; doi:10.3389/fmicb.2022.998496)
Supplement: Supplementary file 1 [file Data_Sheet_1.CSV]

Sample_site	water_NO3-N	water_NH4-N	water_NO2-N	water_PO4-P	water_TN	water_TP	water_Temp	water_DO	DO.1	water_pH	water_EC	C	water_SD	water_Depth	sedi_pH	sedi_Conductivity	water_content	GrainSize_median	GrainSize_<32	GrainSize_32-64	GrainSize_>64	GrainSize_4	GrainSize_4-8	GrainSize_8-16	GrainSize_16-32	sedi_DOC	sedi_NO2-N	sedi_NH4-N	sedi_NOX-N	sedi_PO4-P	TN/mg/kg	TC/mg/kg	Al	Ba	Be	Ca	Fe	K	Mg	Mn	Na	P	Sr	Ti	V	Zn	Cr	Co	Ni
HLS1	0.00	0.02	0.00	0.06	1.09	0.14	16.90	104.10	10.03	9.14	39.00	1370.00	0.35	5.50	8.61	617.00	68.53	7.87	84.57	6.56	8.87	28.77	21.83	22.27	11.69	2.00	0.26	0.02	0.02	12.12	2830.00	45300.00	65500.00	516.00	2.72	59400.00	34400.00	22100.00	16700.00	1070.00	11000.00	841.00	509.00	3710.00	70.50	89.60	50.20	12.00	27.30
HLS2	4.11E-05	0.01276087	0.000378261	0.047387624	0.8055	0.073333333	17.9	105.7	9.97	9.13	32.4	1451	0.36	4.4	8.68	175.4	19.59264944	202.5582	21.949	2.795	75.256	7.313	4.468	5.486	4.682	0.886911429	0.145714286	0.006812143	0.009107143	2.38	208.00	3560.00	44000.00	682	1.3	11900.00	5550.00	28100.00	2070.00	172.00	14800.00	210.00	219	633.00	9	12	5.1	1.9	2.6
HLS3	4.11E-05	0.02876087	0.000378261	0.080495624	1.0895	0.103333333	17	107.6	10.33	9.14	51.1	1484	0.31	6.4	8.62	1021	82.92103907	5.343	98.939	0.96	0.1	37.176	31.754	23.395	6.614	1.641377143	0.109285714	0.019161429	0.011657143	12.52	3400.00	55900.00	61400.00	491	2.7	82500.00	35700.00	19200.00	22300.00	1230.00	9110.00	1100.00	691	3590.00	71	93	52.1	12.5	29.6
HLS4	0.001778546	0.02876087	0.000478261	0.078840224	1.1705	0.120333333	16.9	104.6	10.04	9.14	49.1	1466	0.3	6.4	8.74	690	76.88228999	9.225	88.916	9.619	1.465	26.639	18.809	23.253	20.215	1.446274286	0.291428571	0.018323571	0.014462143	11.88	2790.00	49300.00	60900.00	508	2.6	77500.00	32400.00	19600.00	19000.00	1090.00	11000.00	955.00	656	3620.00	67	84	48.2	11.6	26.7
HLS5	0.001678546	0.02576087	0.000578261	0.071556464	1.1395	0.134333333	16.6	102.4	9.92	9.14	47.6	1409	0.31	5.8	8.78	513	67.87156445	8.644	83.198	10.434	6.368	28.842	18.845	19.974	15.537	0.87552	0.036428571	0.020946429	0.020982857	9.09	2260.00	35800.00	63500.00	541	2.6	55100.00	29300.00	21700.00	14800.00	978.00	13900.00	943.00	494	3930.00	61	76	46.4	10.8	23.8
HLS6	0.004134646	0.03176087	0.000878261	0.064686554	1.1695	0.120333333	16.8	107.3	10.37	9.15	50	1449	0.32	6	8.63	767	83.43026347	10.306	87.795	9.648	2.557	17.854	21.676	28.403	19.862	1.619794286	0.182142857	0.01479	0.019052143	9.35	3370.00	56800.00	60000.00	489	2.7	84800.00	35000.00	18900.00	22800.00	1190.00	8890.00	1030.00	708	3520.00	71	92	51.2	12.6	28.9
HLS9	0.003315946	0.01976087	0.000778261	0.071473694	1.2385	0.150333333	16.2	101.7	9.93	9.1	54.6	1453	0.3	6.4	8.77	636	76.57835927	7.583	90.601	8.61	0.789	29.889	21.885	21.666	17.161	1.994674286	0.364285714	0.023205	0.022986429	13.51	2840.00	47100.00	59900.00	524	2.4	68500.00	28500.00	19800.00	16900.00	947.00	13200.00	918.00	608	3560.00	62	73	44	10.3	23.7
HLS10	0.004734646	0.03476087	0.000278261	0.067914584	1.1505	0.150333333	16.8	102.4	9.9	9.14	-16	1443	0.3	6.4	8.76	425	45.9882982	9.398	82.041	14.847	3.112	28.741	17.095	17.786	18.419	1.403871429	0.364285714	0.019125	0.025572857	9.59	1450.00	30300.00	64500.00	546	2.6	55100.00	29200.00	22500.00	15700.00	1070.00	13600.00	874.00	494	4080.00	64	78	48.2	11.2	24.8
HLS11	0.002078546	0.01776087	0.000178261	0.056326784	1.1075	0.096333333	19.2	112.2	10.32	9.11	32.7	1450	0.31	5.9	8.71	682	79.44902822	6.216	96.29	2.96	0.75	34.269	25.414	24.118	12.489	1.416694286	0.218571429	0.017740714	0.022767857	10.90	2840.00	52700.00	59900.00	501	2.6	85100.00	33100.00	19100.00	19200.00	1120.00	9930.00	997.00	693	3530.00	71	88	49.2	11.6	28.4
HLS13	0.002197246	0.02076087	0.000978261	0.064438244	1.1205	0.136333333	16.5	102.7	9.99	9.09	12.4	1424	0.35	6	8.74	440	54.7246817	15.127	68.817	23.698	7.484	24.209	13.936	12.894	17.778	1.442108571	0.255	0.020327143	0.023897143	9.94	1700.00	31500.00	64200.00	567	2.6	55000.00	26900.00	22500.00	14700.00	961.00	15600.00	929.00	533	4030.00	58	69	44.3	10.2	21.8
HLS15	0.002597246	0.04676087	0.000578261	0.092580044	1.2165	0.153333333	18.6	106.1	9.98	9.09	26.1	1507	0.36	6	8.5	356	49.79186019	12.09	56.372	10.648	32.981	25.998	15.624	12.144	2.606	1.379005714	0.291428571	0.016283571	0.033587143	9.13	1300.00	25200.00	65100.00	597	2.7	52500.00	27100.00	22600.00	12400.00	997.00	16900.00	1010.00	524	4240.00	58	67	50.3	10.6	20.1
HLS16	0.00	0.03	0.00	0.06	1.14	0.11	19.50	118.30	10.83	9.09	26.50	1563.00	0.29	6.00	8.63	904.00	85.31	10.32	84.61	12.55	2.84	21.77	19.68	23.25	19.91	2.23	0.36	0.02	0.03	13.30	3310.00	56300.00	58800.00	490.00	2.65	85900.00	33800.00	18700.00	22600.00	1150.00	10000.00	1080.00	713.00	3480.00	69.00	87.80	50.00	12.10	28.00
HLS18	0.007909446	0.04676087	0.000778261	0.076274354	1.0835	0.137333333	17.1	107	10.28	9.15	47.1	1393	0.34	6.2	8.57	554	71.40508214	5.846	83.74	8.941	7.319	38.89	19.874	15.584	9.392	2.27928	0.291428571	0.023860714	0.031401429	11.55	2850.00	45700.00	63100.00	516	2.6	57600.00	31200.00	21700.00	16200.00	1010.00	12100.00	838.00	511	3590.00	65	83	46.8	11.3	25.5
HLS19	0.000759846	0.03476087	0.000578261	0.054423074	1.1365	0.122333333	16.8	102.8	9.93	9.11	22	1446	0.34	5.6	8.8	295	37.10625489	14.457	57.808	18.894	23.298	23.52	14.928	12.937	6.423	1.031408571	0.218571429	0.009908571	0.030855	5.83	1120.00	23800.00	66900.00	605	2.6	51100.00	26400.00	23700.00	13900.00	922.00	17100.00	835.00	524	3880.00	55	65	42.7	9.5	19.5
HLS20	0.000659846	0.03476087	0.000678261	0.037537994	1.1445	0.120333333	18.1	109.9	10.32	9.12	28.6	1504	0.38	5.4	8.77	143.6	18.27255914	361.028	5.826	1.076	93.098	1.451	1.269	1.784	1.322	0.860288571	0.109285714	0.007577143	0.026847857	4.31	329.00	2830.00	39400.00	568	1.3	9250.00	7780.00	23700.00	1970.00	264.00	12800.00	256.00	193	1410.00	16	16	9.4	3.8	4.9
HLS21	0.000559846	0.03376087	0.000778261	0.037786304	1.0065	0.098333333	19.2	109	10.02	9.16	12.3	1448	0.34	3.8	8.76	126.8	16.12235321	17.727	57.576	6.262	36.161	21.641	12.122	14.336	9.477	0.509622857	0.182142857	0.006375	0.024844286	4.13	301.00	3360.00	47700.00	632	1.5	12600.00	8110.00	27100.00	2190.00	315.00	16300.00	228.00	235	1600.00	17	15	7.3	2.4	3.6
HLS22	0	0.01676087	0	0.074370644	1.1535	0.144333333	19.1	114.1	10.51	9.1	22	1540	0.34	4.2	8.76	139.4	21.8916481	161.302	6.322	0.071	93.607	2.623	1.206	1.224	1.269	0.461528571	0.218571429	0.005063571	0.022367143	2.45	204.00	2320.00	61200.00	704	2	14200.00	7180.00	29800.00	2050.00	253.00	23100.00	179.00	288	1800.00	17	18	9.1	2.6	3.7
HLS23	0.002597246	0.03776087	0.000578261	0.086289524	1.3505	0.167333333	19.4	111.1	10.18	9.09	32.6	1555	0.35	6.4	8.7	656	75.67478723	7.024	93.537	6.054	0.408	32.328	22.094	23.026	16.089	1.82334	0.218571429	0.020436429	0.019452857	11.28	2830.00	50500.00	58800.00	511	2.5	78800.00	30800.00	19300.00	18200.00	1050.00	11100.00	1000.00	664	3550.00	65	82	47.7	11.2	26.1
HLS24	0.003315946	0.02976087	0.000778261	0.039358934	1.0125	0.093333333	19.3	109.8	10.02	9.09	32.6	1412	0.3	6.2	8.73	681	79.63951334	5.818	98.231	1.555	0.214	34.073	30.805	25.146	8.207	2.234914286	0.291428571	0.01734	0.024552857	11.27	3120.00	54900.00	59800.00	495	2.7	85600.00	34500.00	19200.00	22000.00	1170.00	9000.00	1040.00	709	3500.00	73	92	51.6	12.3	28.8
[truncated: 7 more columns]
